# Supplementary material for: Impact of Bedding Volume on Cage Microclimate and Behavior in 129SV and Desmin-Knockout (Des−/−) Mice
Source: Animals (Basel). 2026 May 23;16(11):1585. doi: 10.3390/ani16111585 (PMC13255793; doi:10.3390/ani16111585)
Supplement: Supplementary file 1 [file animals-16-01585-s001.zip]

Archive with 1 entries (1 files):
- animals-4265245-supplementary.pdf
